# Supplementary material for: Low Metabolic Variation in Environmentally Diverse Natural Populations of Temperate Lime Trees (Tilia cordata)
Source: Metabolites. 2025 Jul 31;15(8):509. doi: 10.3390/metabo15080509 (PMC12388547; doi:10.3390/metabo15080509)
Supplement: Supplementary file 1 [file metabolites-15-00509-s001.zip]

Archive with 1 entries (1 files):
- metabolites-3684668-supplementary.pdf
